# Supplementary material for: Dynamic Extreme Aneuploidy (DEA) in the vegetable pathogen Phytophthora capsici and the potential for rapid asexual evolution
Source: PLoS One. 2020 Jan 7;15(1):e0227250. doi: 10.1371/journal.pone.0227250 (PMC6946123; doi:10.1371/journal.pone.0227250)
Supplement: S1 Table — (XLSX) [file pone.0227250.s005.xlsx]

## Sheet: Sheet1
ID	Location	Host	Year	Notes with color to denote asexually or sexually related isolates
LT9136	Nan Jing, China	Pepper	2010	Isolate recovered from naturally infected plant material.
LT9956	NA	NA	NA	Single-zoospore progeny of LT9136
LT9976	NA	NA	NA	Single-zoospore progeny of LT9136
LT9977	NA	NA	NA	Single-zoospore progeny of LT9136
LT9978	NA	NA	NA	Single-zoospore progeny of LT9136
LT9107	He Bei, China	Pepper	2007	Isolate recovered from naturally infected plant material.
LT9398	NA	NA	NA	Sector-derived isolate from LT9107
LT9401	NA	NA	NA	Sector-derived isolate from LT9107
LT9402	NA	NA	NA	Sector-derived isolate from LT9107
LT9419	NA	NA	NA	Sector-derived isolate from LT9402
LT1534	NA	NA	NA	Oospore progeny described at https://doi.org/10.1094/MPMI-02-12-0028-R
LT9378	NA	NA	NA	Sub-culture from isolate LT1534. Oospore progeny described at https://doi.org/10.1094/MPMI-02-12-0028-R
LT1021	NA	NA	NA	Oospore progeny described at https://doi.org/10.1094/MPMI-02-12-0028-R
LT1422	NA	NA	NA	Oospore progeny described at https://doi.org/10.1094/MPMI-02-12-0028-R
LT263	Tennessee, US	Pumpkin	2004	Isolate recovered from naturally infected plant material.
LT51	Michigan, US	Cucumber	1997	Isolate recovered from naturally infected plant material.
LT2135	Peru	Pepper	2006	Isolate recovered from naturally infected plant material.
LT232	Tennessee, US	Rhododendron	2004	Isolate recovered from naturally infected plant material.
LT29	Brazil	Cacao	Unknown	Isolate recovered from naturally infected plant material.
LT5230	Oxapampa, Peru	Capsicum pubescens	2008	Isolate recovered from naturally infected plant material.
LT5287	Oxapampa, Peru	Capsicum pubescens	2008	Isolate recovered from naturally infected plant material.
LT5395	Oxapampa, Peru	Capsicum pubescens	2008	Isolate recovered from naturally infected plant material.
LT5761	Hawaii	Papaya	2008	Isolate recovered from naturally infected plant material.
LT5762	Hawaii	Anthurium	2008	Isolate recovered from naturally infected plant material.
LT5763	Hawaii	Carnation	2008	Isolate recovered from naturally infected plant material.
LT6149	New York, US	Pumpkin	2008	Isolate recovered from naturally infected plant material.
LT62	Michigan, US	Squash	1998	Isolate recovered from naturally infected plant material.
LT6503	Connecticut, US	Snap Bean	2009	Isolate recovered from naturally infected plant material.
LT6535	Argentina	Pepper	2008	Isolate recovered from naturally infected plant material.
LT6745	Mexico	Pepper	2002	Isolate recovered from naturally infected plant material.
LT72	Michigan, US	Squash	1998	Isolate recovered from naturally infected plant material.
LT7395	France	Pepper	2010	Isolate recovered from naturally infected plant material.
LT7701	France	Pepper	2010	Isolate recovered from naturally infected plant material.
LT7704	France	Pepper	2010	Isolate recovered from naturally infected plant material.
LT9288	Gan Su, China	Pepper	2011	Isolate recovered from naturally infected plant material.
LT9400	He Bei, China	Pepper	2007	Isolate recovered from naturally infected plant material.
LT9415	Wisconsin, US	Cucumber	2011	Isolate recovered from naturally infected plant material.
LT9417	South Carolina, US	Melon	2011	Isolate recovered from naturally infected plant material.
LT9418	South Carolina, US	Melon	2011	Isolate recovered from naturally infected plant material.
